# Supplementary material for: Low-Cost CO2 NDIR Sensors: Performance Evaluation and Calibration Using Machine Learning Techniques
Source: Sensors (Basel). 2024 Aug 31;24(17):5675. doi: 10.3390/s24175675 (PMC11397870; doi:10.3390/s24175675)
Supplement: Supplementary file 1 [file sensors-24-05675-s001.zip]

Archive with 1 entries (1 files):
- sensors-3123214-supplementary.pdf
